# Supplementary material for: Antimicrobial Resistance in Escherichia coli Isolated from Healthy Dogs and Cats in South Korea, 2020–2022
Source: Antibiotics (Basel). 2023 Dec 27;13(1):27. doi: 10.3390/antibiotics13010027 (PMC10812631; doi:10.3390/antibiotics13010027)
Supplement: Supplementary file 1 [file antibiotics-13-00027-s001.zip]

Archive with 1 entries (1 files):
- antibiotics-2736825-supplementary.pdf
